# Supplementary material for: Rack1 Mediates the Interaction of P-Glycoprotein with Anxa2 and Regulates Migration and Invasion of Multidrug-Resistant Breast Cancer Cells
Source: Int J Mol Sci. 2016 Oct 13;17(10):1718. doi: 10.3390/ijms17101718 (PMC5085749; doi:10.3390/ijms17101718)
Supplement: Supplementary file 1 [file ijms-17-01718-s001.zip]

Archive with 1 entries (1 files):
- Supplementary Table S1.xls
